# Supplementary material for: Molecular Characterization, Tissue Distribution and Differential Nutritional Regulation of Three n-3 LC-PUFA Biosynthesis-Related Genes in Hybrid Grouper (Epinephelus fuscoguttatus ♀ × Epinephelus lanceolatus ♂)
Source: Animals (Basel). 2022 Jan 19;12(3):234. doi: 10.3390/ani12030234 (PMC8833367; doi:10.3390/ani12030234)
Supplement: Supplementary file 1 [file animals-12-00234-s001.zip]

Archive with 1 entries (1 files):
- animals-1515421-supplementary.pdf
